# Supplementary material for: Postinfluenza Environment Reduces Aspergillus fumigatus Conidium Clearance and Facilitates Invasive Aspergillosis In Vivo
Source: mBio. 2022 Nov 15;13(6):e02854-22. doi: 10.1128/mbio.02854-22 (PMC9765436; doi:10.1128/mbio.02854-22)
Supplement: TABLE S2 [file mbio.02854-22-s0010.xlsx]

## Sheet: Table S2
	Gene name	Fold Change	T-TEST		Gene name	Fold Change	T-TEST
	Nlrp3	74.7375	0.0379171		Bcl10	0.610261	0.804412
	Pycard	25.3329	0.00522725		Il1b	0.602982	0.118998
	Ptgs2	8.2803	0.00541563		Casp8	0.596607	0.790181
	Cd36	6.25514	0.009373		Il18	0.594381	0.210433
	Cxcl10	4.60999	0.00272624		Ccl12	0.588049	0.808659
	Nfkb1	4.02316	0.0288361		Ifng	0.588049	0.808659
	Clec4n	3.85978	0.000764964		Myd88	0.588049	0.808659
	Mapk14	3.10463	0.00041187		C5ar1	0.580783	0.658385
	Ptx3	3.08804	0.011089		Casp1	0.575871	0.71597
	Tlr2	2.61988	0.0704597		Card9	0.558081	0.684378
	Tlr4	2.5995	0.000615482		Cxcl1	0.548674	0.0676489
	Ccr5	2.20727	0.00281912		Plcg2	0.535991	0.199068
	Cd209a	1.55228	0.0353259		Fcgr3	0.533458	0.00987321
	Il23a	1.47846	0.0177546		Clec7a	0.532439	0.072602
	Mbl2	1.32299	0.0900081		Lyn	0.52258	0.0121234
	Fcnb	1.18622	0.296767		Tirap	0.518906	0.0573913
	Irak1	1.13862	0.53595		Nptx1	0.515588	0.0254754
	Malt1	1.03508	0.971652		Cd207	0.503003	0.0391557
	Map2k4	1.03238	0.995653		Il10	0.47067	0.0353169
	Ccr1	1.02105	0.987474		Il2	0.424993	0.0175533
	Cxcl3	1.0148	0.793747		Colec12	0.41005	0.00469594
	Ccl5	0.931045	0.663116		Map3k7	0.408949	0.0731098
	Sftpd	0.860368	0.990517		Cd83	0.397729	0.00838274
	Csf3	0.857799	0.358771		Chia1	0.389806	0.0599782
	Ccl20	0.840206	0.517694		Traf6	0.377334	0.178848
	Il1a	0.824816	0.196052		Csf2	0.373621	0.129777
	Cd14	0.794483	0.0579088		Socs3	0.356727	0.0674893
	Il6	0.792905	0.423547		Cd40	0.344635	0.00226192
	Il12b	0.788951	0.195881		Jun	0.338847	0.00523786
	Cxcl11	0.733364	0.670074		Cd5	0.338799	0.00300313
	Stat1	0.727716	0.0477213		Itgb2	0.337486	0.0116996
	F2rl1	0.720861	0.00186856		Tlr9	0.309659	0.0410235
	St3gal5	0.714531	0.116077		Irak4	0.292059	0.00998912
	Ikbkb	0.681223	0.157753		Syk	0.271636	0.134849
	Il12a	0.667954	0.0850991		F3	0.268504	0.118722
	Mapk8	0.656956	0.0375279		Raf1	0.266889	0.00243751
	Itgam	0.652141	0.844045		Fcgr1	0.25766	0.0154291
	C3	0.641614	0.872003		Cxcl9	0.24919	0.000775397
	Nfkbia	0.638757	0.0151598		Tnf	0.187204	0.0223648
	Il1r1	0.635006	0.00870333		Scarf1	0.183227	0.000337235
	Fos	0.631562	0.172005		Ptpn6	0.103797	0.00121145
	Fcgr4	0.623548	0.0340315		Mrc1	0.0301549	0.0679638
